# Supplementary material for: Assessment of the characteristics and biocompatibility of gelatin sponge scaffolds prepared by various crosslinking methods
Source: Sci Rep. 2018 Jan 25;8:1616. doi: 10.1038/s41598-018-20006-y (PMC5785510; doi:10.1038/s41598-018-20006-y)
Supplement: Supplementary file 1 — Dataset1 [file 41598_2018_20006_MOESM1_ESM.xlsx]

## Sheet: Sheet1
mTG_4%GA									For graphic plotting
MTT									Time	mTG_4%GA		GTA_4%GA		Genipin_4%GA		EDC/NHS_4%GA
×10000	0	3	6	9	12	15			0	20	0	20	0	20	0	20	0
sample 1	20	30	60	89	110	130			3	32.4667	2.66896	14.1333	0.90185	22.6667	2.38607	28.8667	2.1362
sample 2	20	35.3	67.3	87.4	106.8	126.7			6	64.2667	3.80307	22.0667	1.2897	34.6	2.50599	46.6333	4.2336
sample 3	20	32.1	65.5	82.6	106.5	125.7			9	86.3333	3.33067	35.3	2.69629	47.4	2.16333	57.8667	1.69214
Average	20	32.4667	64.2667	86.3333	107.767	127.467			12	107.767	1.93993	42.1333	1.84752	67.3667	5.16366	64.4667	3.139
Stdev	0	2.66896	3.80307	3.33067	1.93993	2.25019			15	127.467	2.25019	50.5667	2.0108	87.4	3.14325	83.2667	4.70035
GTA_4%GA
MTT
×10000	0	3	6	9	12	15			For statistics		Day3	Day6	Day9	Day12	Day15
sample 1	20	15	21	34	40	50			mTG	0	30	60	89	110	130
sample 2	20	14.2	23.5	38.4	43.2	52.8				0	35.3	67.3	87.4	106.8	126.7
sample 3	20	13.2	21.7	33.5	43.2	48.9				0	32.1	65.5	82.6	106.5	125.7
Average	20	14.1333	22.0667	35.3	42.1333	50.5667			GTA	1	15	21	34	40	50
Stdev	0	0.90185	1.2897	2.69629	1.84752	2.0108				1	14.2	23.5	38.4	43.2	52.8
										1	13.2	21.7	33.5	43.2	48.9
Genipin_4%GA									GP	2	21	32	45	62	84
MTT										2	21.6	34.8	49.2	67.8	88
×10000	0	3	6	9	12	15				2	25.4	37	48	72.3	90.2
sample 1	20	21	32	45	62	84			EDC	3	28	42	56	62	88
sample 2	20	21.6	34.8	49.2	67.8	88				3	27.3	47.6	58.3	63.4	78.6
sample 3	20	25.4	37	48	72.3	90.2				3	31.3	50.3	59.3	68	83.2
Average	20	22.6667	34.6	47.4	67.3667	87.4
Stdev	0	2.38607	2.50599	2.16333	5.16366	3.14325
EDC/NHS_4%GA
MTT
×10000	0	3	6	9	12	15
sample 1	20	28	42	56	62	88
sample 2	20	27.3	47.6	58.3	63.4	78.6
sample 3	20	31.3	50.3	59.3	68	83.2
Average	20	28.8667	46.6333	57.8667	64.4667	83.2667
Stdev	0	2.1362	4.2336	1.69214	3.139	4.70035
